# Supplementary material for: Distorted body schema after mastectomy with immediate breast reconstruction: a 4-month follow up study
Source: PeerJ. 2022 Oct 3;10:e14157. doi: 10.7717/peerj.14157 (PMC9536299; doi:10.7717/peerj.14157)
Supplement: Supplemental Information 1 [file peerj-10-14157-s001.xlsx]

## Sheet: raw_data
Age	pre_Height	pre_Weight	post_Height	post_Weight	T-stage	L-stage	POD_at_first_visit	POD_at_second_visit	Breast surgery	Lymph surgery	Reconstruction	Surgery side	Dominant side	surgery on dominant side	pre_Chemotherapy	post_Chemotherapy	pre_Radiationtherapy	post_Radiationtherapy	pre_hormonaltherapy	post_hormonaltherapy	pre_Lymphedema(y/n)	post_Lymphedema(y/n)	pre_present_pain	post_present_pain	pre_severe_pain_VAS	pre_quick_dash	post_severe_pain_VAS	post_quick_dash	pre_flexion1	pre_flexion2	pre_flexion3	pre_flexion_mean	pre_abduction1	pre_abduction2	pre_abduction3	pre_abduction_mean	pre_ER1	pre_ER2	pre_ER3	pre_ER_mean	pre_mean_elevation	pre_elevation_LOM	pre_rotation_LOM	pre_angle_error1	pre_angle_error2	pre_angle_error3	pre_angle_error_mean	pre_PMI_length1	pre_PM_length2
32	161.2	55.05	161.8	52.2	2	3	34	140	1	2	2	1	1	1	1	1	1	1	0	1	1	1	0	0	0	6.81818	1	13.64	156.1	153.3	156.4	155.27	156	160.2	163.4	159.87	89	89.6	90.2	89.6	157.565	0	0	1.9	1.3	0.4	1.2	15.8	15.8
46	161.6	62.4	161.6	62.4	is	0	36	121	1	1	2	2	1	0	0	0	0	0	0	1	0	0	0	1	7	31.8182	7	6.82	80.3	82.3	84.7	82.43	51.8	63	69.1	61.3	37.3	44.6	34.9	38.93	71.865	1	1	0.5	0.7	3.2	1.47	15.8	15.8
43	168.8	55	169.8	55	1	0	34	112	2	1	2	2	1	0	0	0	0	1	1	1	0	0	1	1	7	56.8182	7	25	94.4	83.3	91.5	89.73	93.2	89.3	99.5	94	83.9	88.8	89.7	87.47	91.865	1	0	6.5	5.9	5.4	5.93	15.6	16
60	159.1	53.85	159	59.05	1	0	48	116	2	1	1	1	1	1	1	1	0	0	0	0	0	1	1	0	9	34.0909	0	13.64	154.3	153.4	153.4	153.7	150	153	154.4	152.47	82.2	89.8	91.7	87.9	153.085	0	0	0.3	0.1	2.6	1	15.6	15.6
32	161.2	51.9	162.2	55.85	1	0	48	137	1	1	1	1	2	0	1	1	0	1	1	1	0	0	1	0	3	18.1818	1	11.36	147.6	144.8	145.1	145.83	148.7	148.8	146.8	148.1	80.8	80	81.3	80.7	146.965	1	0	3.5	1.6	3.4	2.83	16.4	16.2
48	153.5	55.4	153.8	55.9	1	0	39	102	1	0	2	2	1	0	1	1	0	0	0	0	0	0	1	1	1	25	5	40.91	153.3	150	147.2	150.17	154.2	153	150	152.4	90	90	90	90	151.285	0	0	3.6	1.3	2.6	2.5	14.8	14.8
50	160.3	54.15	162	54.2	1	0	47	138	1	1	1	1	1	1	0	0	0	0	0	1	0	0	1	1	2	36.3636	2	9.09	110.8	120.9	123.3	118.33	101	105.5	110.5	105.67	64.6	64.9	65.6	65.03	112	1	0	2.7	5.4	4.2	4.1	15.7	15.7
39	169.4	59.2	169.4	59.2	2	0	35	112	1	1	2	2	1	0	0	0	0	0	1	1	0	0	1	1	3	36.3636	2	13.64	141.5	137.5	141	140	145.5	152.4	149.4	149.1	74.5	75.5	73	74.33	144.55	1	0	3.4	4.4	4.5	4.1	15.8	15.4
39	162.7	50.25	163.6	52.2	2	0	34	118	3	1	2	1	1	1	0	1	0	0	0	0	0	0	1	1	6	34.0909	8	38.64	116.4	118.4	119	117.93	91.7	93.8	94.3	93.27	45.3	52.6	51.8	49.9	105.6	1	1	2.5	4.8	4.5	3.93	15.8	15.6
45	158.7	53.95	158.7	53.95	1	0	34	120	1	1	2	2	1	0	0	0	0	0	0	0	0	0	1	0	3	18.1818	3	6.82	161.9	167	162.4	163.77	168.8	171.1	165.3	168.4	73.3	82	75.5	76.93	166.085	0	0	3.7	6.4	4.7	4.93	15.8	15.4
52	165.1	54.95	166.2	54.3	2	0	34	131	1	1	2	2	2	1	0	0	0	0	1	1	0	0	1	0	7	38.6364	1	31.82	116.2	127	128.2	123.8	79.9	84.5	88.3	84.23	65.2	61.1	60.9	62.4	104.015	1	0	0.7	3.1	4.7	2.83	15.2	15.2
44	155.9	62.4	156	58.75	1	0	35	149	1	1	1	2	1	0	1	1	1	1	0	1	0	0	1	1	6	29.5455	3	6.82	121	122	119.6	120.87	139.4	142.5	134.1	138.67	92.4	91.9	90.2	91.5	129.765	1	0	2.9	0.7	1.6	1.73	14	14.2
46	161.8	61.05	162.8	63	2	0	50	145	1	1	1	1	1	1	1	1	0	1	1	1	0	1	0	0	0	0	0	2.27	136.8	137.1	137.2	137.03	138.3	137.1	136.9	137.43	89.4	90.7	87.3	89.13	137.235	1	0	0.3	1.1	1.8	1.07	16.6	16.6
50	157.2	54.25	158.5	53.8	is	0	35	113	1	1	1	2	1	0	0	0	0	0	0	0	0	0	0	1	2	38.6364	5	34.09	91.8	86.5	88	88.77	87.3	91.2	95.2	91.23	70.1	76.6	71.2	72.63	90	1	0	5.6	8.5	10.1	8.07	15	15.2
49	158.6	66.8	158.6	66.8	1	0	27	97	3	1	2	1	1	1	0	0	0	0	1	1	0	0	1	0	6	50	2	11.36	131.8	135.4	135	134.07	119.3	118.3	120.4	119.33	68.1	66.7	68.4	67.73	126.7	1	0	4.7	7.7	11.7	8.03	16.4	16.4
36	168.5	66.85	169.7	64.8	1	0	32	114	2	1	1	1	1	1	0	0	0	0	0	0	0	0	1	0	6	11.3636	1	2.27	156.8	157.8	158.8	157.8	158.1	163.1	164.5	161.9	83.9	85.1	85.6	84.87	159.85	0	0	2.7	1.5	2.9	2.37	17	17
51	158.3	61.9	158.8	58.9	1	1	48	127	1	1	2	1	1	1	1	1	0	0	0	0	0	0	0	0	2	13.6364	1	11.36	141.6	139.7	140.6	140.63	145.9	148.3	149.3	147.83	86.2	85.3	86	85.83	144.235	1	0	4.9	6.7	6.3	5.97	16.4	16.6
47	160.2	59.7	162.7	54.7	2	1	56	136	2	2	1	1	1	1	0	1	1	1	0	1	0	0	1	1	5	6.81818	7	31.82	162	162	162	162	164	170	166	166.67	80	82	80	80.67	164.335	0	0	1.7	1.9	2.2	1.93	15.6	15.6
38	168.7	64.5	166.9	60.95	is	0	26	118	1	1	1	2	1	0	0	0	0	0	0	0	0	0	1	1	8	47.7273	4	25	145.4	147.5	148.6	147.17	132.7	128.7	136.9	132.77	75.9	78.7	75.7	76.77	139.965	1	0	1.8	3.2	5.9	3.63	15.4	15.6
47	163.4	64.2	163.4	64.2	1	0	55	128	3	1	1	2	2	1	0	0	0	0	0	1	0	0	1	0	3	6.81818	1	0	159.8	153.9	161.4	158.37	173.6	183.3	179.9	178.93	87.4	88.8	90.1	88.77	168.65	0	0	1.3	1.1	1.7	1.37	16.4	16.4
36	163.6	64.9	163.7	71.3	2	3	48	133	1	3	2	2	1	0	1	1	0	0	0	0	1	0	0	0	1	22.7273	7	4.55	131	129.7	132.9	131.2	128.6	127.6	127.6	127.93	87.7	92.8	106.6	95.7	129.565	1	0	2.7	7.1	8.6	6.13	17.1	17.2
54	159.8	59.4			1	0	53	adhesive capsulitis	1	1	1	1	1	1	0		0		0		0		1		8	18.1818			126.6	121.2	122.1	123.3	99.6	101.7	94.9	98.73	45.6	41.9	47	44.83	111.015	1	0	1.6	2	0.9	1.5	16.4	16.4
46	156	47	156.6	51.15	1	0	43	127	1	1	2	2	1	0	1	1	0	0	1	0	0	0	1	1	1	22.7273	8	40.91	169.9	165.4	169.4	168.23	174.4	169.9	170.9	171.73	92.9	94.9	93	93.6	169.985	0	0	1.5	1.2	1.7	1.47	14.4	14.6
54	160.3	59.25	160.6	57.5	1	0	42	139	1	1	1	2	1	0	1	1	0	1	0	1	0	0	1	1	7	63.6364	10	63.64	93.2	94.1	87.1	91.47	92.5	93.4	95.6	93.83	48.3	45.5	49.5	47.77	92.65	1	0	1	1.4	2.5	1.63	15.8	15.8
40	156.1	47.3	155.5	48.15	3	1	43	93	1	1	2	1	1	1	1	1	0	0	0	0	1	0	1	1	5	29.5455	4	34.09	177	170.6	170.7	172.77	180.7	180.2	179	179.97	91.5	85.2	89.7	88.8	176.365	0	0	5.5	5.8	3.7	5	15.2	15.2
42	170.9	56	171.4	55.1	2	1	36	112	1	3	2	1	1	1	1	0	1	0	0	0	1	1	0	0	2	11.3636	7	29.55	154.4	152.5	157.5	154.8	159.8	160.4	167.5	162.57	94	94.4	95.8	94.73	158.685	0	0	0.3	0.9	0.5	0.57	16.8	16.8
48	169.2	66.45	169	66.9	1	2	34	85	1	3	2	1	1	1	1	1	0	0	1	0	0	1	1	0	5	22.7273	6	13.64	158.3	161.2	158.5	159.33	102.5	103.4	104.9	103.6	38.6	45.3	54.9	46.27	131.465	1	0	5	6.1	10	7.03	16.2	16.2
42	167.5	74.5	167.8	70.05	2	2	34	121	1	3	2	1	1	1	1	1	1	1	0	0	1	1	0	1	3	56.8182	5	65.91	147.6	154.4	151.8	151.27	159.7	156.1	159.5	158.43	93.3	93.2	92.2	92.9	154.85	0	1	3.7	7	6.3	5.67	16.8	16.8
39	160.9	55.5	160.9	55.5	1	0	35	146	1	1	1	1	1	1	0	0	0	0	0	1	0	0	1	1	3	31.8182	6	25	146.7	147.1	152.5	148.77	159.5	158.2	159.9	159.2	64.9	63.2	62.3	63.47	153.985	0	0	3.2	2.8	2.6	2.87	15.6	15.8
62	166.5	62.8	166.6	63.8	2	0	41	126	1	1	1	2	1	0	1	1	0	1	0	1	0	0	1	1	3	22.7273	4	29.55	156.1	154.9	156.9	155.97	173.9	159.5	168.2	167.2	77.2	78.9	83.9	80	161.585	0	0	2	0.5	0.9	1.13	16.8	16.8
42	160	55.75	160	55.75	2	0	34	111	1	1	2	2	2	1	1	0	0	0	1	1	0	0	1	1	8	45.4545	6	29.55	124	128.3	130.4	127.57	127.1	126.1	126.6	126.6	77	79.3	81.8	79.37	127.085	1	1	0.3	1.2	0.3	0.6	15.6	14.4
39	162.1	47.2	163.2	50.15	1	1	33	106	2	2	1	1	1	1	0	1	0	0	0	0	0	0	1	1	6	25	3	20.45	137.4	138.9	138.9	138.4	112.5	117.9	119.3	116.57	90.8	93	93.1	92.3	127.485	1	0	2.1	3.8	4.9	3.6	15.6	15.6
49	157.1	68.95	157.1	69.25	2	1	36	89	1	2	2	2	1	0	0	1	0	0	0	0	0	0	1	1	2	13.6364	3	13.64	155.2	154.4	156	155.2	142.7	143.5	141.8	142.67	91.1	87.2	84.2	87.5	148.935	1	0	3.9	0.4	1.3	1.87	15.6	15.6
49	156.8	51.55	158.5	52.45	2	0	36	104	1	1	1	1	1	1	1	1	0	1	1	1	0	0	1	0	5	43.1818	8	18.18	131.8	130.3	129.3	130.47	128.9	128.8	137.1	131.6	90.7	89.2	89.5	89.8	131.035	1	1	10.8	4.1	3.4	6.1	15.8	15.8
47	156.6	50.15	157.7	149.15	3	0	41	97	2	1	1	2	1	0	1	1	1	1	1	0	0	0	1	1	6	36.3636	4	40.91	136.6	144.6	147.1	142.77	130.8	139.7	132.1	134.2	85.9	85.1	86.8	85.93	138.485	1	0	4.2	5.8	1.4	3.8	16.2	16.2
[truncated: 109 more columns]

## Sheet: pre_Q-DASH coding
1	2	3	4	5	6	7	8	9	10	11	SUM	Mean	Normalization			1	2	3	4	5	total(n)	%_1	%_2	%_3	%_4	%_5	sum(%)	score
2	1	1	2	2	1	1	1	1	1	1	14	1.27273	6.81818		Q1	9	12	11	3	0	35	25.7143	34.2857	31.4286	8.57143	0	100	25.3714
4	2	1	4	1	2	2	2	2	2	3	25	2.27273	31.8182		Q2	5	14	12	4	0	35	14.2857	40	34.2857	11.4286	0	100	29.3714
2	4	3	3	2	5	4	4	3	3	3	36	3.27273	56.8182		Q3	19	13	3	0	0	35	54.2857	37.1429	8.57143	0	0	100	11.6571
2	3	2	3	2	4	2	2	2	2	2	26	2.36364	34.0909		Q4	6	12	9	8	0	35	17.1429	34.2857	25.7143	22.8571	0	100	31.6571
1	2	1	3	1	3	1	2	2	2	1	19	1.72727	18.1818		Q5	15	16	3	1	0	35	42.8571	45.7143	8.57143	2.85714	0	100	15.0857
2	2	2	2	1	4	1	2	2	1	3	22	2	25		Q6	3	11	8	7	6	35	8.57143	31.4286	22.8571	20	17.1429	100	31.6571
2	3	2	3	2	4	2	2	2	2	3	27	2.45455	36.3636		Q7	16	10	6	3	0	35	45.7143	28.5714	17.1429	8.57143	0	100	18.5143
3	3	2	4	2	4	3	3	1	1	1	27	2.45455	36.3636		Q8	10	17	5	3	0	35	28.5714	48.5714	14.2857	8.57143	0	100	21.3714
2	3	1	3	2	4	1	2	3	3	2	26	2.36364	34.0909		Q9	8	17	8	2	0	35	22.8571	48.5714	22.8571	5.71429	0	100	23.0857
3	3	1	1	1	2	2	2	2	1	1	19	1.72727	18.1818		Q10	11	15	5	4	0	35	31.4286	42.8571	14.2857	11.4286	0	100	21.9429
3	3	1	4	2	5	1	1	3	2	3	28	2.54545	38.6364		Q11	11	12	11	1	0	35	31.4286	34.2857	31.4286	2.85714	0	100	21.9429
2	2	2	2	1	2	2	2	3	3	3	24	2.18182	29.5455
1	1	1	1	1	1	1	1	1	1	1	11	1	0
4	3	2	3	3	3	3	2	2	1	2	28	2.54545	38.6364
3	2	1	4	3	5	3	3	2	4	3	33	3	50
2	2	1	1	1	2	1	1	2	1	2	16	1.45455	11.3636
2	2	1	1	2	2	1	1	1	2	2	17	1.54545	13.6364
1	1	1	1	1	1	1	1	2	2	2	14	1.27273	6.81818
3	3	3	2	2	3	3	3	3	4	3	32	2.90909	47.7273
1	1	1	2	1	3	1	1	1	1	1	14	1.27273	6.81818
2	3	2	2	1	2	1	2	1	3	2	21	1.90909	22.7273
2	1	3	1	2	2	2	1	2	1	2	19	1.72727	18.1818
3	2	2	2	2	2	2	2	1	2	1	21	1.90909	22.7273
3	4	2	4	1	5	4	4	4	4	4	39	3.54545	63.6364
3	2	1	2	2	5	2	2	2	2	1	24	2.18182	29.5455
1	2	1	2	1	2	1	1	2	2	1	16	1.45455	11.3636
1	3	1	3	2	3	1	2	2	2	1	21	1.90909	22.7273
4	4	2	4	4	5	4	4	2	1	2	36	3.27273	56.8182
1	4	1	4	2	4	1	2	2	2	2	25	2.27273	31.8182
2	2	1	2	2	3	1	2	2	3	1	21	1.90909	22.7273
1	3	2	4	3	4	3	3	3	2	3	31	2.81818	45.4545
3	2	1	2	1	3	2	2	3	1	2	22	2	25
1	2	2	2	1	2	1	1	1	2	2	17	1.54545	13.6364
3	2	2	3	2	3	2	2	4	4	3	30	2.72727	43.1818
3	3	1	3	1	2	3	3	3	2	3	27	2.45455	36.3636

## Sheet: post_Q-DASH coding
1	2	3	4	5	6	7	8	9	10	11	SUM	Mean	Normalization			1	2	3	4	5	total(n)	%_1	%_2	%_3	%_4	%_5	sum(%)	score
2	1	1	2	2	2	1	2	1	2	1	17	1.54545	13.6364		Q1	13	14	5	1	1	34	38.2353	41.1765	14.7059	2.94118	2.94118	100	17.2706
1	1	1	2	1	2	1	1	1	2	1	14	1.27273	6.81818		Q2	12	8	12	2	0	34	35.2941	23.5294	35.2941	5.88235	0	100	23.1529
2	2	2	3	3	4	1	1	1	2	1	22	2	25		Q3	21	7	5	1	0	34	61.7647	20.5882	14.7059	2.94118	0	100	12.5647
1	3	1	1	1	1	1	2	2	2	2	17	1.54545	13.6364		Q4	10	15	6	3	0	34	29.4118	44.1176	17.6471	8.82353	0	100	21.9765
1	1	1	1	1	1	2	2	2	2	2	16	1.45455	11.3636		Q5	17	12	4	1	0	34	50	35.2941	11.7647	2.94118	0	100	14.3294
3	3	3	3	3	2	1	1	4	3	3	29	2.63636	40.9091		Q6	7	15	4	7	1	34	20.5882	44.1176	11.7647	20.5882	2.94118	100	27.2706
1	1	1	1	1	2	1	1	2	2	2	15	1.36364	9.09091		Q7	20	11	1	2	0	34	58.8235	32.3529	2.94118	5.88235	0	100	11.9765
1	1	1	2	1	2	2	2	1	2	2	17	1.54545	13.6364		Q8	15	15	2	2	0	34	44.1176	44.1176	5.88235	5.88235	0	100	15.5059
2	3	2	3	2	4	2	2	2	3	3	28	2.54545	38.6364		Q9	12	12	7	3	0	34	35.2941	35.2941	20.5882	8.82353	0	100	21.3882
1	1	1	1	1	2	1	2	1	2	1	14	1.27273	6.81818		Q10	9	18	4	3	0	34	26.4706	52.9412	11.7647	8.82353	0	100	21.3882
2	3	3	2	2	3	2	2	2	2	2	25	2.27273	31.8182		Q11	13	16	4	1	0	34	38.2353	47.0588	11.7647	2.94118	0	100	16.6824
1	1	1	2	1	2	1	1	2	1	1	14	1.27273	6.81818
1	2	1	1	1	1	1	1	1	1	1	12	1.09091	2.27273
2	3	3	3	2	2	2	2	3	2	2	26	2.36364	34.0909
2	2	1	2	1	2	1	1	1	1	2	16	1.45455	11.3636
1	1	1	1	1	1	1	1	1	2	1	12	1.09091	2.27273
1	2	1	1	1	2	1	1	2	2	2	16	1.45455	11.3636
3	3	2	2	1	2	2	2	3	3	2	25	2.27273	31.8182
2	2	2	2	2	2	2	2	2	2	2	22	2	25
1	1	1	1	1	1	1	1	1	1	1	11	1	0
2	1	1	1	1	1	1	1	1	2	1	13	1.18182	4.54545
3	2	2	2	2	4	3	3	2	4	2	29	2.63636	40.9091
3	3	3	4	2	4	4	4	4	4	4	39	3.54545	63.6364
4	3	3	3	2	4	1	1	2	2	1	26	2.36364	34.0909
2	4	1	2	2	2	1	2	3	2	3	24	2.18182	29.5455
1	1	1	2	3	3	1	2	1	1	1	17	1.54545	13.6364
5	4	4	4	4	5	4	4	3	1	2	40	3.63636	65.9091
2	3	2	2	2	3	1	1	3	1	2	22	2	25
2	3	1	2	2	3	2	2	3	3	1	24	2.18182	29.5455
2	2	1	3	3	4	2	2	2	1	2	24	2.18182	29.5455
3	3	1	2	1	2	2	2	1	2	1	20	1.81818	20.4545
2	2	1	2	1	2	1	1	2	1	2	17	1.54545	13.6364
1	1	1	1	1	1	1	1	4	4	3	19	1.72727	18.1818
2	3	2	4	2	4	2	3	3	2	2	29	2.63636	40.9091

## Sheet: dataset for Tukey's test
task	pre_RT	pre_Accuracy	post_RT	post_Accuracy
1	0.83	90	0.88	82.5
1	1.95	76.25	1.85	68.75
1	1.55	73.75	2.13	78.75
1	1.53	83.75	2.15	76.25
1	2.03	81.25	2.5	90
1	2	67.5	2	75
1	1.98	83.75	1.58	78.75
1	1.08	82.5	1.1	77.5
1	2.4	86.25	2.6	83.75
1	2.08	73.75	1.85	72.5
1	1.8	90	1.85	86.25
1	2.33	72.5	2.4	78.75
1	1.63	82.5	1.5	77.5
1	2.25	81.25	2.38	72.5
1	1.6	88.75	1.98	87.5
1	1.68	75	1.9	77.5
1	1.65	78.75	1.63	80
1	2.58	72.5	2.7	88.75
1	2.58	73.75	2.7	71.25
1	1.83	88.75	1.53	90
1	2.03	67.5	1.93	77.5
1	1.33	78.75
1	2	78.75	1.93	85
1	2.25	71.25	2.6	62.5
1	2.43	66.25	2.33	80
1	2.03	87.5	2.15	86.25
1	1.98	91.25	1.45	92.5
1	1.75	57.5	2	67.5
1	1.38	85	1.18	71.25
1	2.03	58.75	1.53	88.75
1	2.18	88.75	2.28	82.5
1	1.95	91.25	1.65	87.5
1	2.3	70	2.33	78.75
1	2.23	85	1.9	83.75
1	2.03	75	1.93	76.25
2	0.85	92.5	0.88	91.25
2	1.15	96.25	1.43	95
2	1.13	73.75	1.4	96.25
2	1.28	86.25	1.75	90
2	1.6	86.25	1.53	97.5
2	1.93	72.5	1.85	80
2	2.13	66.25	1.9	76.25
2	1.05	88.75	1.08	88.75
2	1.78	98.75	1.8	92.5
2	1.78	90	1.63	81.25
2	1.7	90	2.03	81.25
2	1.95	82.5	1.5	80
2	1.4	88.75	1.33	93.75
2	1.78	83.75	1.7	91.25
2	1.6	90	1.63	90
2	1.2	96.25	1.05	96.25
2	1.23	88.75	1.13	92.5
2	2.05	95	2.05	87.5
2	2.18	92.5	2.03	82.5
2	1.38	91.25	1.38	77.5
2	1.38	90	1.45	90
2	1.15	100
2	1.95	92.5	1.7	93.75
2	1.98	71.25	2.15	85
2	1.75	88.75	1.95	93.75
2	2.1	77.5	1.95	88.75
2	1.83	82.5	1.85	87.5
2	1.43	92.5	1.28	92.5
2	1.1	90	1.05	90
2	2.4	67.5	2.23	72.5
2	1.55	95	1.68	95
2	1.45	96.25	1.18	100
2	1.78	90	1.48	87.5
2	1.4	88.75	1.23	80
2	1.78	92.5	1.45	97.5
3	0.75	90	0.78	95
3	1.48	93.75	1.53	91.25
3	1.58	75	1.5	90
3	0.9	87.5	1.05	92.5
3	1.48	86.25	1.35	92.5
3	1.43	82.5	1.7	78.75
3	1.35	91.25	1	93.75
3	0.9	95	0.88	96.25
3	1.85	92.5	1.6	93.75
3	1.73	97.5	1.33	90
3	1.48	90	1.5	95
3	1.63	67.5	1.65	91.25
3	1.4	92.5	1.08	92.5
3	1.58	92.5	1.7	86.25
3	1.38	81.25	1.53	95
3	1.1	90	1.05	95
3	1.05	90	1.13	97.5
3	2.75	80	2.15	85
3	1.88	91.25	1.98	85
3	1.48	92.5	1.38	95
3	1.6	77.5	1.48	86.25
3	1.1	96.25
3	1.28	98.75	1.43	93.75
3	1.88	87.5	1.9	95
3	1.65	77.5	1.7	86.25
3	1.75	88.75	2.03	88.75
3	1.48	97.5	1.13	98.75
3	1.43	91.25	1.38	97.5
3	1.3	96.25	1.05	95
3	1.65	85	1.33	95
3	1.2	95	1.2	100
3	1.13	96.25	1.18	100
3	1.4	92.5	1.35	92.5
3	1.3	97.5	1.4	82.5
3	1.33	96.25	1.38	96.25
