# Supplementary material for: Distorted body schema after mastectomy with immediate breast reconstruction: a 4-month follow up study
Source: PeerJ. 2022 Oct 3;10:e14157. doi: 10.7717/peerj.14157 (PMC9536299; doi:10.7717/peerj.14157)
Supplement: Supplemental Information 2 [file peerj-10-14157-s002.xlsx]

## Sheet: original raw-data
age	pre_height	pre_weight	POD1	T_stage	N_stage	mastectomy	lymphsurgery	recunstruction	Surgery_side	Dominant_side	surgery_on_dominant_side	pre_chemotherapy	pre_radiationtherapy	pre_OP_TMx	pre_edema	pre_def_abd_pt	pre_def_abd_tw	pre_def_add_pt	pre_def_add_tw	pre_def_a_tw	pre_def_er_pt	pre_def_er_tw	pre_def_ir_pt	pre_def_ir_tw	pre_def_r_tw	pre_mean_def	pre_aff_abd_pt	pre_con_abd_pt	pre_aff_add_pt	pre_con_add_pt	pre_aff_a_tw	pre_con_a_tw	pre_aff_er_pt	pre_con_er_pt	pre_aff_ir_pt	pre_con_ir_pt	pre_aff_r_tw	pre_con_r_tw	pre_aff_tw	pre_flexion	pre_abduction	pre_IR	pre_ER	pre_sum_elevation	pre_total_ROM	pre_angle_error	pre_PM_length	pre_PMI	pre_RT_hand_aff
32	161.2	55.05	34	2	3	NSM	ALND	DTI or TEI	Rt	Rt	surgery on dominant side	yes	yes	no	yes	11.72	6.46	20.66	15.93	12.38	11.25	16.28	1.98	7.54	11.4	11.89	12.8	14.5	19.2	24.2	283	323	7.1	8	9.9	10.1	101	114	384	155.27	159.87	73.67	89.6	315.13	478.4	1.2	15.8	9.8	0.85
46	161.6	62.4	36	is	0	NSM	SLNB	DTI or TEI	Lt	Rt	surgery on non dominant side	no	no	no	no	32.31	70.6	7.77	59.94	64.71	21.8	30.42	27.71	35.67	33.33	49.02	15.5	22.9	26.1	28.3	150	425	10.4	13.3	12	16.6	128	192	278	82.43	61.3	85.23	38.93	143.73	267.9	1.47	15.8	9.78	2
43	168.8	55	34	1	0	SSM	SLNB	DTI or TEI	Lt	Rt	surgery on non dominant side	no	no	yes	no	-21.95	53.1	-27.66	50.9	51.8	0	5.76	7.69	13.01	9.66	30.73	20	16.4	30	23.5	187	388	11.2	11.2	12	13	131	145	318	89.73	94	87.93	87.47	183.73	359.13	5.93	15.87	9.4	1.6
60	159.1	53.85	48	1	0	SSM	SLNB	TRAM	Rt	Rt	surgery on dominant side	yes	no	no	no	-40	-36.93	1.91	4.06	-13.17	9.62	9.43	-1.68	-1.89	3.39	-4.89	26.6	19	25.7	26.2	421	372	9.4	10.4	12.1	11.9	114	118	535	153.7	152.47	92.37	87.9	306.17	486.43	1	15.6	9.81	1.45
32	161.2	51.9	48	1	0	NSM	SLNB	TRAM	Rt	Lt	surgery on non dominant side	yes	no	yes	no	8.2	28.76	19.92	37.86	33.98	26.53	22.99	12.9	8.71	16.04	25.01	16.8	18.3	19.7	24.6	239	362	7.2	9.8	8.1	9.3	89	106	328	145.83	148.1	81	80.7	293.93	455.63	2.83	16.27	10.09	1.9
48	153.5	55.4	39	1	0	NSM	no	DTI or TEI	Lt	Rt	surgery on non dominant side	yes	no	no	no	6.8	18.49	2.38	14.63	16.36	40.2	46.04	33.04	39.59	42.62	29.49	19.2	20.6	24.6	25.2	322	385	6.1	10.2	7.7	11.5	70	122	392	150.17	152.4	89.17	90	302.57	481.73	2.5	14.73	9.6	2.5
50	160.3	54.15	47	1	0	NSM	SLNB	TRAM	Rt	Rt	surgery on dominant side	no	no	no	no	46.76	50.03	26.53	31.04	39.94	20	33.75	26.36	39.02	36.72	38.33	11.5	21.6	18	24.5	197	328	6.8	8.5	8.1	11	81	128	278	118.33	105.67	30.7	65.03	224	319.73	4.1	15.67	9.77	1.85
39	169.4	59.2	35	2	0	NSM	SLNB	DTI or TEI	Lt	Rt	surgery on non dominant side	no	no	yes	no	21.86	30.5	21.34	30.04	30.22	28.87	34.66	28.77	34.57	34.62	32.42	16.8	21.5	25.8	32.8	344	493	10.1	14.2	10.4	14.6	119	182	463	140	149.1	87.63	74.33	289.1	451.07	4.1	15.67	9.25	1.1
39	162.7	50.25	34	2	0	TM	SLNB	DTI or TEI	Rt	Rt	surgery on dominant side	no	no	no	no	-0.48	63.8	-8.62	60.87	62.25	11.82	21.72	17.7	26.94	24.37	43.31	20.9	20.8	25.2	23.2	114	302	9.7	11	9.3	11.3	90	119	204	117.93	93.27	76.7	49.9	211.2	337.8	3.93	15.8	9.71	2.45
43	166.5	69.8	36	3	1	NSM	both	TRAM	Lt	Rt	surgery on non dominant side	yes	no	no	yes	-3.5	26.8	13.81	39.04	34.46	6.59	19.94	17.09	28.94	25	29.73	14.8	14.3	20.6	23.9	213	325	8.5	9.1	9.7	11.7	87	116	300	133.2	92.53	86.7	65	225.73	377.43	1.73	14.87	8.93	0.95
45	158.7	53.95	34	1	0	NSM	SLNB	DTI or TEI	Lt	Rt	surgery on non dominant side	no	no	no	no	-6.99	0.2	15.73	21.4	12.69	18.37	28.72	23.01	32.78	30.89	21.79	19.9	18.6	22.5	26.7	337	386	8	9.8	8.7	11.3	85	123	422	163.77	168.4	89.73	76.93	332.17	498.83	4.93	15.6	9.83	2.1
52	165.1	54.95	34	2	0	NSM	SLNB	DTI or TEI	Lt	Lt	surgery on dominant side	no	no	yes	no	11.43	19.57	-35.14	-22.72	-6.36	-89.47	-52.26	20	35.71	4.76	-0.8	6.2	7	15	11.1	117	110	3.6	1.9	2.8	3.5	20	21	137	123.8	84.23	29.37	62.4	208.03	299.8	2.83	15.2	9.21	1.7
44	155.9	62.4	35	1	0	NSM	SLNB	TRAM	Lt	Rt	surgery on non dominant side	yes	yes	no	no	57.56	71.33	18.18	44.73	57.1	28.28	34.55	27.35	33.7	34.09	45.6	7.3	17.2	16.2	19.8	130	303	7.1	9.9	8.5	11.7	87	132	217	120.87	138.67	89.67	91.5	259.53	440.7	1.73	14.07	9.02	3.65
46	161.8	61.05	50	2	0	NSM	SLNB	TRAM	Rt	Rt	surgery on dominant side	yes	no	yes	no	45.79	58.96	31.91	48.45	53.42	36.22	40.99	13.33	19.81	29.52	41.47	14.8	27.3	20.7	30.4	204	438	8.1	12.7	13	15	117	166	321	137.03	137.43	85.33	89.13	274.47	448.93	1.07	16.6	10.26	1.45
46	162.2	63.9	47	1	0	SSM	SLNB	DTI or TEI	Lt	Rt	surgery on non dominant side	no	no	no	no	-0.63	-6.64	8.23	2.74	-1.1	2.35	5.47	1.89	5.02	5.22	2.06	16.1	16	21.2	23.1	275	272	8.3	8.5	10.4	10.6	109	115	384	149	154.53	90.87	87.57	303.53	481.97	9.87	16	9.86	1.9
50	157.2	54.25	35	is	0	NSM	SLNB	TRAM	Lt	Rt	surgery on non dominant side	no	no	no	no	45.98	69.48	39.71	65.94	67.32	43.75	48.21	38.26	43.16	45.45	56.39	9.4	17.4	16.4	27.2	133	407	5.4	9.6	7.1	11.5	66	121	199	88.77	91.23	76.63	72.63	180	329.27	8.07	15.07	9.58	2.25
49	158.6	66.8	27	1	0	TM	SLNB	DTI or TEI	Rt	Rt	surgery on dominant side	no	no	yes	no	7.09	27.05	-15.33	9.44	17.97	3.42	-4.94	-0.67	-9.38	-7.19	5.39	26.2	28.2	34.6	30	388	473	14.1	14.6	15.1	15	164	153	552	134.07	119.33	80.33	67.73	253.4	401.47	8.03	16.4	10.34	1.55
36	168.5	66.85	32	1	0	SSM	SLNB	TRAM	Rt	Rt	surgery on dominant side	no	no	no	no	17.05	11.06	8.3	1.68	5.76	11.49	16.67	17.89	22.7	19.82	12.79	14.6	17.6	21	22.9	311	330	7.7	8.7	7.8	9.5	89	111	400	157.8	161.9	87.6	84.87	319.7	492.17	2.37	17	10.09	1.85
72	158	50.6	39	2	1	NSM	both	DTI or TEI	Lt	Rt	surgery on non dominant side	no	no	yes	no	10.71	-9.61	29.52	13.48	6.14	11.7	16.78	11.94	17	16.91	11.53	17.5	19.6	29.6	42	413	440	8.3	9.4	11.8	13.4	113	136	526	133.6	137.83	58.77	68.73	271.43	398.93	2.77	16.47	10.42	3.1
47	163.2	56.4	39	1	0	NSM	SLNB	TRAM	Rt	Rt	surgery on dominant side	no	no	yes	no	21.32	73.37	44.23	81.12	77.78	7.69	30.09	53.64	64.89	50.45	64.12	15.5	19.7	14.5	26	56	252	7.2	7.8	5.1	11	55	111	111	94.07	85.57	87.13	90.13	179.63	356.9	12.3	15.6	9.56	1.45
51	158.3	61.9	48	1	1	NSM	SLNB	DTI or TEI	Rt	Rt	surgery on dominant side	yes	no	no	no	5.53	10.99	9.34	14.58	13.16	-4.35	-3.12	0	1.18	-0.68	6.24	20.5	21.7	30.1	33.2	396	456	12	11.5	15.1	15.1	148	147	544	140.63	147.83	80.23	85.83	288.47	454.53	5.97	16.53	10.44	1.6
41	163.2	51.45	37	2	1	NSM	SLNB	DTI or TEI	Lt	Rt	surgery on non dominant side	no	no	no	no	17.06	22.49	29.53	34.14	29.33	27.48	31.1	31.06	34.5	32.97	31.15	20.9	25.2	25.3	35.9	318	450	9.5	13.1	11.1	16.1	124	185	442	128.97	123.83	75.6	91.83	252.8	420.23	13.57	15.2	9.31	2.35
32	160	55.1	46	1	0	NSM	SLNB	DTI or TEI	Lt	Rt	surgery on non dominant side	no	no	no	no	45.08	47.5	40	42.64	44.71	42.27	62.33	57.66	72.37	67.69	56.2	10.6	19.3	15.6	26	162	293	5.6	9.7	4.7	11.1	42	130	204	148.5	155.47	84.2	90.37	303.97	478.53	2.27	15.67	9.79	1.5
47	160.2	59.7	56	2	1	SSM	ALND	TRAM	Rt	Rt	surgery on dominant side	no	yes	no	no	-2.32	6.9	6.11	14.57	10.5	11.83	3.84	-8.41	-18.23	-7.96	1.27	26.5	25.9	21.5	22.9	324	362	8.2	9.3	11.6	10.7	122	113	446	162	166.67	81.33	80.67	328.67	490.67	1.93	15.6	9.74	3
38	168.7	64.5	26	is	0	NSM	SLNB	TRAM	Lt	Rt	surgery on non dominant side	no	no	no	no	-5.98	23.8	2.29	29.74	27.25	5.26	16.9	-18.06	-3.56	5.48	16.37	26.6	25.1	34.1	34.9	363	499	10.8	11.4	17	14.4	138	146	501	147.17	132.77	89.27	76.77	279.93	445.97	3.63	15.47	9.17	2.1
47	163.4	64.2	55	1	0	TM	SLNB	TRAM	Lt	Lt	surgery on dominant side	no	no	no	no	1.29	12.19	14.24	23.72	18.76	16.26	15.02	24.2	23.08	19.54	19.15	23	23.3	26.5	30.9	407	501	10.3	12.3	11.9	15.7	140	174	547	158.37	178.93	77.33	88.77	337.3	503.4	1.37	16.47	10.08	1.7
36	163.6	64.9	48	2	3	NSM	both	DTI or TEI	Lt	Rt	surgery on non dominant side	yes	no	no	yes	25.98	46.29	-10.07	20.13	31.44	11.02	19.13	8.66	16.98	18.06	24.75	15.1	20.4	29.5	26.8	253	369	11.3	12.7	11.6	12.7	118	144	371	131.2	127.93	82.07	95.7	259.13	436.9	6.13	17.17	10.49	1.9
54	159.8	59.4	53	1	0	NSM	SLNB	TRAM	Rt	Rt	surgery on dominant side	no	no	no	no	58.82	53.33	42.34	34.65	42.75	33.68	44.56	48.65	57.07	51.3	47.03	7	17	12.8	22.2	154	269	6.3	9.5	5.7	11.1	56	115	210	123.3	98.73	70.13	44.83	222.03	337	1.5	16.4	10.26	1.6
46	156	47	43	1	0	NSM	SLNB	DTI or TEI	Lt	Rt	surgery on non dominant side	yes	no	yes	no	6.69	13.54	4.18	11.21	12.27	14.91	19.99	9.17	14.59	17.22	14.75	22.3	23.9	27.5	28.7	379	432	9.7	11.4	10.9	12	125	151	504	168.23	171.73	91.83	93.6	339.97	525.4	1.47	14.53	9.26	1.9
46	162.8	67.2	34	2	1	NSM	SLNB	DTI or TEI	Lt	Rt	surgery on non dominant side	yes	no	yes	no	68.6	92.88	43.03	87.08	89.44	66.67	76.36	55.67	68.57	72.73	81.09	5.4	17.2	14.3	25.1	30	284	3.7	11.1	4.3	9.7	33	121	63	101.53	74.2	81.47	83.23	175.73	340.43	8.1	16.53	10.16	1.5
54	160.3	59.25	42	1	0	NSM	SLNB	TRAM	Lt	Rt	surgery on non dominant side	yes	no	no	no	41.4	62.27	43.86	63.85	63.24	45.16	41.97	17.73	12.94	28.14	45.69	12.6	21.5	19.2	34.2	161	438	8.5	15.5	11.6	14.1	120	167	281	91.47	93.83	89.7	47.77	185.3	322.77	1.63	15.73	9.81	2.05
40	156.1	47.3	43	3	1	NSM	SLNB	DTI or TEI	Rt	Rt	surgery on dominant side	yes	no	no	yes	43.75	1.53	7.73	-61.54	-28.63	-10.96	-5.27	13.68	18.11	7.95	-10.34	13.5	24	20.3	22	292	227	8.1	7.3	8.2	9.5	81	88	373	172.77	179.97	83.17	88.8	352.73	524.7	5	15.27	9.78	2.45
42	170.9	56	36	2	1	NSM	both	DTI or TEI	Rt	Rt	surgery on dominant side	yes	yes	no	yes	20.88	24.92	-11.74	-6.04	9.41	1.69	-7.91	0.83	-8.86	-8.39	0.51	23.5	29.7	33.3	29.8	356	393	11.6	11.8	12	12.1	155	143	511	154.8	162.57	73.03	94.73	317.37	485.13	0.57	16.87	9.87	2
48	169.2	66.45	34	1	2	NSM	both	DTI or TEI	Rt	Rt	surgery on dominant side	yes	no	yes	no	30.96	77.93	-32.54	57.62	67.51	8.18	8.11	22.31	22.25	15.52	41.52	16.5	23.9	33.4	25.2	116	357	10.1	11	9.4	12.1	98	116	214	159.33	103.6	80.73	46.27	262.93	389.93	7.03	16.13	9.54	1.95
42	167.5	74.5	34	2	2	NSM	both	DTI or TEI	Rt	Rt	surgery on dominant side	yes	yes	no	yes	0.57	32.03	-3.48	29.27	30.47	10.11	7.69	14.55	12.24	10.2	20.34	17.5	17.6	23.8	23	194	279	8	8.9	9.4	11	88	98	282	151.27	158.43	87.9	92.9	309.7	490.5	5.67	16.87	10.07	1.7
39	160.9	55.5	35	1	0	NSM	SLNB	TRAM	Rt	Rt	surgery on dominant side	no	no	no	no	22.81	9.7	18.52	4.67	7.03	15.2	15.86	15.13	15.79	15.82	11.43	20.3	26.3	24.2	29.7	357	384	10.6	12.5	12.9	15.2	133	158	490	148.77	159.2	87.53	63.47	307.97	458.97	2.87	15.73	9.78	1.5
62	166.5	62.8	41	2	0	NSM	SLNB	TRAM	Lt	Rt	surgery on non dominant side	yes	no	no	no	10.87	51.85	7.05	49.78	50.68	8.76	13.36	11.81	16.25	14.84	32.76	20.5	23	27.7	29.8	217	440	12.5	13.7	12.7	14.4	132	155	349	155.97	167.2	89.57	80	323.17	492.73	1.13	16.87	10.13	2.1
46	160.6	48.55	48	is	0	NSM	SLNB	DTI or TEI	Lt	Rt	surgery on non dominant side	no	no	no	no	30.61	34.54	28.28	32.34	33.26	12.12	10.42	1.65	-0.25	4.82	19.04	17	24.5	24.6	34.3	309	463	14.5	16.5	17.9	18.2	217	228	526	167.1	158.53	83.13	87.57	325.63	496.33	4.93	16.47	10.25	2.15
42	160	55.75	34	2	0	NSM	SLNB	DTI or TEI	Lt	Lt	surgery on dominant side	yes	no	yes	no	47.95	57.84	10.19	27.25	40.77	21.65	30.12	19.49	28.19	29.06	34.92	8.9	17.1	19.4	21.6	154	260	7.6	9.7	9.5	11.8	83	117	237	127.57	126.6	90.1	79.37	254.17	423.63	0.6	14.8	9.25	2.2
40	153	50	45	1	2	NSM	ALND	TRAM	Rt	Rt	surgery on dominant side	yes	yes	no	yes	2.38	40.92	6.95	43.68	42.69	29.06	38.59	35.4	44.08	41.77	42.23	16.4	16.8	28.1	30.2	200	349	8.3	11.7	10.4	16.1	92	158	292	161.47	159.5	72.47	90.37	320.97	483.8	1.47	15.27	9.98	2.4
39	162.1	47.2	33	1	1	SSM	ALND	TRAM	Rt	Rt	surgery on dominant side	no	no	no	no	10.16	8.86	4.1	2.71	5.4	-5.92	-0.37	0.63	5.84	2.79	4.1	22.1	24.6	30.4	31.7	368	389	16.1	15.2	15.7	15.8	174	179	542	138.4	116.57	69.97	92.3	254.97	417.23	3.6	15.67	9.66	1.8
49	157.1	68.95	36	2	1	NSM	ALND	DTI or TEI	Lt	Rt	surgery on non dominant side	no	no	no	no	13.48	36.52	-26.51	7.17	20.25	-15.33	-7.39	-8.55	-1.08	-4.07	8.09	23.1	26.7	42	33.2	378	474	15.8	13.7	16.5	15.2	179	172	557	155.2	142.67	71.33	87.5	297.87	456.7	1.87	15.6	9.93	2
43	162.9	57.75	31	1	0	NSM	SLNB	DTI or TEI	Rt	Rt	surgery on dominant side	no	no	no	no	23.98	10.74	4.71	-11.9	-0.79	15.38	11.49	10.61	6.49	8.84	4.03	18.7	24.6	24.3	25.5	385	382	9.9	11.7	11.8	13.2	134	147	519	150.47	144.4	80.6	84.27	294.87	459.73	3.4	17.03	10.46	2.15
49	156.8	51.55	36	2	0	NSM	SLNB	TRAM	Rt	Rt	surgery on dominant side	yes	no	yes	no	33.9	41.05	-0.31	10.54	25	3.39	6.61	-6.98	-3.41	1.38	13.19	19.3	29.2	32.5	32.4	273	364	11.4	11.8	13.8	12.9	143	145	416	130.47	131.6	83.1	89.8	262.07	434.97	6.1	15.87	10.12	2.05
47	156.6	50.15	41	3	0	SSM	SLNB	TRAM	Lt	Rt	surgery on non dominant side	yes	yes	yes	no	30.93	49.24	38.57	54.85	52.55	43.81	37.73	19.42	10.7	24.35	38.45	13.4	19.4	17.2	28	195	411	5.9	10.5	8.3	10.3	87	115	282	142.77	134.2	81.6	85.93	276.97	444.5	3.8	16.13	10.3	2.45
43	162.3	59.3	28	2	1	NSM	both	TRAM	Lt	Rt	surgery on non dominant side	no	no	no	no	-75.86	-65.9	14.75	19.58	-5.59	-7.14	2.11	-29.35	-18.18	-6.45	-6.02	20.4	11.6	23.7	27.8	340	322	13.5	12.6	11.9	9.2	132	124	472	107.7	97.17	82.73	84.83	204.87	372.43	1.57	16.33	10.06	1.65
46	153	45.95	48	1	0	NSM	SLNB	DTI or TEI	Lt	Lt	surgery on dominant side	no	no	yes	no	1.92	80.26	-32.88	73.26	76.18	26.27	29.37	24.77	27.93	28.68	52.43	15.3	15.6	29.1	21.9	76	319	8.7	11.8	8.2	10.9	92	129	168	117.3	121.03	88.33	83.47	238.33	410.13	1.27	15.13	9.89	1.35
50	156.8	61.3	35	is	0	NSM	no	DTI or TEI	Lt	Rt	surgery on non dominant side	no	yes	no	no	-5.88	1.5	1.29	8.17	5.35	18.75	29.53	29.75	39.07	34.48	19.92	18	17	23	23.3	336	355	9.1	11.2	8.5	12.1	95	145	431	154.87	172.2	79.07	84.9	327.07	491.03	1.1	16.77	10.69	1.65
43	167	57.95	44	1	1	NSM	SLNB	DTI or TEI	Rt	Rt	surgery on dominant side	no	no	no	yes	11.59	31.58	-29.43	-0.15	16.45	7.97	4.94	0	-3.3	0.6	8.52	29	32.8	38.7	29.9	320	383	12.7	13.8	15.4	15.4	167	168	487	150.6	149.1	73.53	65.97	299.7	439.2	2.3	16.93	10.14	2.15
48	156.9	57.7	57	is	0	NSM	SLNB	TRAM	Lt	Rt	surgery on non dominant side	no	no	yes	no	30.98	42.61	10.18	25.31	33.07	22.58	21.64	17.82	16.82	19.13	26.1	12.7	18.4	20.3	22.6	255	381	7.2	9.3	8.3	10.1	93	115	348	163.2	175.87	74.23	89.7	339.07	503	1.97	16.73	10.66	2.7
51	159.3	75.85	34	is	0	NSM	no	DTI or TEI	Lt	Rt	surgery on non dominant side	no	no	no	no	42.64	55.6	50.13	61.4	59.1	32.03	44.04	30.82	43.04	43.51	51.3	14.8	25.8	19.6	39.3	209	511	8.7	12.8	10.1	14.6	87	154	296	150.37	163.4	90	52.37	313.77	456.13	1.57	17.47	10.96	1.85
53	154.5	49.2	34	is	0	NSM	SLNB	DTI or TEI	Lt	Rt	surgery on non dominant side	no	yes	yes	no	12.78	25.78	13.84	26.68	26.27	22.48	20.47	18.94	16.84	18.63	22.45	23.2	26.6	27.4	31.8	334	453	10	12.9	10.7	13.2	131	161	465	142.2	153.27	90.6	72.83	295.47	458.9	1.53	16.53	10.7	1.65
56	156.8	72.9	34	2	0	NSM	SLNB	DTI or TEI	Rt	Rt	surgery on dominant side	no	no	no	no	22.51	15.96	22.47	15.93	15.94	11.36	15.13	8.97	12.84	13.89	14.92	21	27.1	30.7	39.6	464	552	11.7	13.2	14.2	15.6	155	180	619	138.07	144.1	70.7	47.2	282.17	400.07	4.4	17	10.84	1.5
48	164.6	64.45	46	1	0	NSM	SLNB	DTI or TEI	Rt	Rt	surgery on dominant side	no	no	no	no	-3.47	-17.08	12.66	1.17	-6.06	-2.22	-6.35	-4.48	-8.7	-7.52	-6.79	20.9	20.2	26.9	30.8	420	396	13.8	13.5	14	13.4	143	133	563	156.23	158.77	85.8	84.63	315	485.43	3.57	16.87	10.25	1.7
45	153.8	58.2	28	1	0	TM	SLNB	DTI or TEI	Rt	Rt	surgery on dominant side	no	no	no	no	11.3	13.55	-25.3	-22.13	-4.05	-8.89	5.44	12.3	23.84	16.13	6.04	30.6	34.5	42.1	33.6	539	518	14.7	13.5	16.4	18.7	182	217	721	167.3	149.5	88.63	77.47	316.8	482.9	2.7	16.33	10.62	2.45
48	155.6	52.8	36	is	0	NSM	SLNB	DTI or TEI	Rt	Rt	surgery on dominant side	no	no	yes	no	24.19	17.64	9.86	2.07	9.2	14.09	-1.55	-13.86	-34.59	-18.97	-4.88	18.8	24.8	26.5	29.4	385	424	12.8	14.9	18.9	16.6	207	174	592	153.67	151.97	87.43	89.13	305.63	482.2	5.07	15.8	10.15	1.25
40	154.1	56.05	39	is	0	SSM	SLNB	DTI or TEI	Rt	Rt	surgery on dominant side	no	no	yes	no	38.89	29.89	11.49	-1.54	13.9	-6.14	-32.36	-8.07	-34.77	-33.77	-9.94	15.4	25.2	23.1	26.1	347	403	12.1	11.4	17.4	16.1	202	151	549	172.33	176.4	80.17	93.67	348.73	522.57	1.33	15.4	9.99	1.75
55	160.4	73.95	41	2	0	NSM	SLNB	TRAM	Rt	Rt	surgery on dominant side	yes	no	no	no	-15.36	1.56	-39.71	-19.21	-8.82	5.48	-0.83	14.68	8.98	5.05	-1.89	39.8	34.5	48.2	34.5	518	476	13.8	14.6	18.6	21.8	207	218	725	155.07	157.47	82.9	91.3	312.53	486.73	2.97	16.13	10.06	1.45
49	160.3	53.7	43	1	0	SSM	SLNB	TRAM	Rt	Rt	surgery on dominant side	no	no	no	no	33.02	26.26	8.66	-0.56	11.73	-0.83	-8.93	1.63	-6.27	-7.59	2.07	14.4	21.5	23.2	25.4	331	375	12.1	12	12.1	12.3	156	145	487	139.8	153.53	83.3	66.57	293.33	443.2	0.57	15.87	9.9	1.45
47	159.4	72.2	37	2	1	NSM	both	TRAM	Lt	Rt	surgery on non dominant side	no	no	no	no	42.73	58.6	44.85	60.13	59.48	55.26	59.11	38.46	43.76	51.34	55.41	12.6	22	16.6	30.1	188	464	6.8	15.2	9.6	15.6	91	187	279	127.7	126.13	94.87	84.67	253.83	433.37	1.57	16.73	10.5	2.45
44	152.8	47.8	37	1	0	NSM	SLNB	TRAM	Lt	Rt	surgery on non dominant side	no	no	no	no	-0.46	27.19	25.08	45.7	38.07	9.62	29.1	12.98	31.74	30.57	34.32	21.9	21.8	23.3	31.1	283	457	9.4	10.4	11.4	13.1	109	157	392	151.03	159.1	73.57	86.03	310.13	469.73	1.4	15.6	10.21	2.25
51	155.1	58.8	34	1	0	NSM	SLNB	TRAM	Lt	Rt	surgery on non dominant side	yes	no	no	no	-15.74	78.39	-1.3	81.08	79.84	41.03	41.42	11.7	12.3	28.45	54.15	22.8	19.7	23.4	23.1	77	382	6.9	11.7	8.3	9.4	83	116	160	121.4	93.63	83.17	85.47	215.03	383.67	3.3	14.87	9.59	2.2
50	158.6	52.85	43	3	0	NSM	SLNB	DTI or TEI	Lt	Rt	surgery on non dominant side	no	no	no	no	4.14	26.57	16.94	36.37	32.4	15.57	27.93	18.02	30.02	28.93	30.66	16.2	16.9	20.6	24.8	242	358	10.3	12.2	9.1	11.1	86	121	328	148.6	128.8	75.17	85.5	277.4	438.07	4.43	16.33	10.3	1.8
54	159	52.3	41	is	0	NSM	SLNB	DTI or TEI	Rt	Rt	surgery on dominant side	no	no	no	no	15.91	15.96	-13.33	-13.26	0.27	-37.93	-29.63	-29.13	-21.36	-25.77	-12.75	18.5	22	28.9	25.5	364	365	20	14.5	16.4	12.7	205	163	569	145.6	146	78.03	88.27	291.6	457.9	1.7	16.6	10.44	2.35
42	163.1	52.1	50	1	0	NSM	SLNB	DTI or TEI	Rt	Rt	surgery on dominant side	no	no	no	no	-24.86	-42.39	21.46	10.44	-5.74	-3.65	5.7	-10.14	-0.2	2.63	-1.55	22.6	18.1	32.2	41	350	331	14.2	13.7	16.3	14.8	148	152	498	137.2	150.07	77.6	107.73	287.27	472.6	5.57	16.27	9.97	1.6
59	157.9	60.2	34	1	0	NSM	SLNB	TRAM	Rt	Rt	surgery on dominant side	no	no	no	no	44.57	44.02	24.91	24.16	32.06	19.64	28.57	35.56	42.72	36.3	34.18	9.7	17.5	19.9	26.5	267	393	9	11.2	8.7	13.5	93	146	360	148.6	151.43	81.3	48.53	300.03	429.87	2.9	16.6	10.51	2.35
47	166.3	56.75	45	1	0	NSM	SLNB	DTI or TEI	Lt	Rt	surgery on non dominant side	no	no	yes	no	-27.7	10.34	-5.47	25.94	19.93	-2.16	-5.11	-0.76	-3.67	-4.41	7.76	43.8	34.3	57.8	54.8	482	602	14.2	13.9	13.2	13.1	142	136	624	150.13	159.03	76.33	89.37	309.17	474.87	1.53	17.53	10.54	1.55
[truncated: 132 more columns]
